# Supplementary material for: Investigating Attitudes, Motivations and Key Influencers for COVID-19 Vaccination Uptake among Late Adopters in Urban Zimbabwe
Source: Vaccines (Basel). 2023 Feb 10;11(2):411. doi: 10.3390/vaccines11020411 (PMC9958877; doi:10.3390/vaccines11020411)
Supplement: Supplementary file 1 [file vaccines-11-00411-s001.zip]

Archive with 1 entries (1 files):
- vaccines-2102702-supplementary.pdf
